# Supplementary material for: A Mutation in Endogenous saRNA miR-23a Influences Granulosa Cells Response to Oxidative Stress
Source: Antioxidants (Basel). 2022 Jun 15;11(6):1174. doi: 10.3390/antiox11061174 (PMC9219974; doi:10.3390/antiox11061174)
Supplement: Supplementary file 1 [file antioxidants-11-01174-s001.zip]

Archive with 1 entries (1 files):
- antioxidants-1736982-supplementary.pdf
